# Supplementary material for: Integrative Multi-Omics Reveals the Anti-Colitis Mechanisms of Polygonatum kingianum Collett & Hemsl Polysaccharides in a Mouse DSS Model
Source: Nutrients. 2025 Sep 8;17(17):2895. doi: 10.3390/nu17172895 (PMC12430059; doi:10.3390/nu17172895)
Supplement: Supplementary file 1 [file nutrients-17-02895-s001.zip]

Archive with 1 entries (1 files):
- nutrients-3788536-supplementary.pdf
